# Supplementary material for: Different risk factor patterns for adult asthma, rhinitis and eczema: results from West Sweden Asthma Study
Source: Clin Transl Allergy. 2016 Aug 4;6:28. doi: 10.1186/s13601-016-0112-0 (PMC4973051; doi:10.1186/s13601-016-0112-0)
Supplement: Supplementary file 2 — 10.1186/s13601-016-0112-0 Crude odds ratios (OR) and 95 % confidence intervals (CI) for asthma ever, rhinitis ever and eczema ever. (Filename “Additional file 2: Table S1.xlsx”, File format Microsoft Excel Worksheet). [file 13601_2016_112_MOESM2_ESM.xlsx]

## Sheet: Appendix Table 1
Appendix table 1. Crude odds ratios (OR) and 95% confidence intervals (CI) for asthma ever, rhinitis ever and eczema ever
	Dependent variables
	Asthma ever		Rhinitis ever		Eczema ever
Independent variables	OR (95% CI)		OR (95% CI)		OR (95% CI)
Age (years)
60-77	1		1		1
40-59	1.44 (0.97-2.15)		1.44 (1.10-1.90)		1.42 (1.08-1.87)
18-39	1.62 (1.06-2.47)		1.77 (1.32-2.39)		1.56 (1.16-2.10)
Sex
Men	1		1		1
Women	1.19 (0.86-1.64)		0.80 (0.64-1.01)		1.85 (1.46-2.34)
Smoking
Never smoker	1		1		1
Ex-smoker	0.99 (0.68-1.44)		0.89 (0.68-1.17)		1.41 (1.08-1.85)
Current smoker	0.90 (0.57-1.42)		1.04 (0.76-1.43)		1.17 (0.85-1.61)
Family history
None	1		1		1
Asthma	1.49 (0.73-3.03)		1.03 (0.62-1.72)		0.90 (0.54-1.49)
Rhinitis	1.58 (1.00-2.51)		3.68 (2.63-5.16)		1.46 (1.06-2.00)
Both	5.54 (3.58-8.56)		3.71 (2.47-5.59)		1.70 (1.16-2.50)
Degree of urbanization
Rural area (<500 inh.)	1		1		1
Village (500-2000 inh.)	1.13 (0.45-2.88)		1.51(0.80-2.84)		0.62 (0.33-1.19)
Small town (2000-10 000 inh.)	1.24 (0.58-2.69)		1.02 (0.60-1.74)		0.74 (0.44-1.26)
Larger town (>10 000 inh.)	1.31 (0.73-2.36)		1.30 (0.87-1.93)		0.75 (0.51-1.11)
Occupational exposure to GDF
No	1		1		1
Yes	1.46 (1.03-2.07)		1.06 (0.81-1.38)		0.96 (0.74-1.26)
Metropolitan domicile
No	1		1		1
Yes	0.89 (0.65-1.23)		0.93 (0.74-1.17)		0.98 (0.78-1.24)
Raised on a farm
No	1		1		1
Yes	0.80 (0.48-1.32)		0.58 (0.41-0.83)		0.81 (0.58-1.15)
Body mass index
Normal	1		1		1
Underweight	1.17 (0.53-2.61)		1.44 (0.81-2.56)		0.90 (0.50-1.60)
Overweight	1.08 (0.75-1.57)		1.01 (0.78-1.30)		0.81 (0.63-1.05)
Obese	1.80 (1.15-2.81)		1.60 (1.13-2.27)		0.98 (0.69-1.38)
Allergic sensitization
No	1		1		1
Yes	4.69 (3.34-6.60)		8.36 (6.13-11.42)		1.46 (1.13-1.89)
Childhood smoke exposure
No	1		1		1
Yes	0.93 (0.67-1.28)		0.92 (0.73-1.16)		0.90 (0.71-1.13)
Maternal smoking in pregnancy
No	1		1		1
Yes	0.69 (0.38-1.26)		1.01 (0.68-1.49)		0.93 (0.63-1.39)
Furry animals in childhood
Yes	1	1	1		1
No	1.17 (0.84-1.62)		1.29 (1.02-1.64)		1.01 (0.79-1.28)
Childhood airway infection
No	1		1		1
Yes	1.91 (1.34-2.72)		0.97 (0.75-1.26)		1.25 (0.96-1.62)
Shared bedroom in childhood
No	1		1		1
Yes	0.89 (0.65-1.23)		0.80 (0.63-1.01)		0.84 (0.66-1.06)
Number of siblings
0	1		1		1
1	1.88 (0.99-3.58)		1.43 (0.96-2.14)		1.12 (0.75-1.67)
2 or more	1.72 (0.91-3.26)		1.28 (0.87-1.90)		1.06 (0.72-1.56)
Childhood daycare
No	1		1		1
Yes	1.30 (0.94-1.78)		1.49 (1.18-1.88)		1.19 (0.95-1.51)
Birth weight
3000-4000 g	1		1		1
Less than 2500 g	1.36 (0.61-3.04)		1.02 (0.54-1.91)		0.89 (0.47-1.67)
2500 g - 3000 g	1.14 (0.69-1.90)		1.00 (0.69-1.46)		1.00 (0.68-1.46)
More than 4000 g	0.71 (0.39-1.29)		0.95 (0.65-1.40)		0.89 (0.60-1.31)
Level of education
Secondary school or less	1		1		1
High school	1.08 (0.67-1.74)		1.29 (0.93-1.80)		1.10 (0.79-1.53)
University	1.34 (0.86-2.11)		1.41 (1.03-1.94)		1.27 (0.92-1.74)
