# Supplementary material for: Different risk factor patterns for adult asthma, rhinitis and eczema: results from West Sweden Asthma Study
Source: Clin Transl Allergy. 2016 Aug 4;6:28. doi: 10.1186/s13601-016-0112-0 (PMC4973051; doi:10.1186/s13601-016-0112-0)
Supplement: Supplementary file 3 — 10.1186/s13601-016-0112-0 Adjusted risk factors for asthma ever, rhinitis ever and eczema ever. Risk is expressed in odds ratios (OR) with 95 % confidence intervals (CI). (Filename “Additional file 3: Table S2.xlsx”, File format Microsoft Excel Worksheet). [file 13601_2016_112_MOESM3_ESM.xlsx]

## Sheet: Appx table 2
Appendix table 2. Adjusted risk factors for asthma ever, rhinitis ever and eczema ever. Risk is expressed in odds ratios (OR) with 95% confidence intervals (CI).
	Dependent variables
	Asthma ever		Rhinitis ever		Eczema ever
Independent variables	OR (95% CI)		OR (95% CI)		OR (95% CI)
Age (years)
60-77	1		1		1
40-59	0.98 (0.62-1.54)		0.94 (0.67-1.31)		1.20 (0.89-1.63)
18-39	0.91 (0.52-1.60)		0.94 (0.61-1.44)		1.28 (0.87-1.88)
Sex
Men	1		1		1
Women	1.49 (1.02-2.17)		0.80 (0.61-1.07)		1.98 (1.53-2.56)
Family history
None	1		1		1
Asthma	1.41 (0.67-2.95)		0.91 (0.52-1.59)		0.87 (0.52-1.46)
Rhinitis	1.16 (0.70-1.91)		3.25 (2.22-4.76)		1.26 (0.90-1.76)
Both	4.37 (2.69-7.12)		3.18 (2.00-5.05)		1.32 (0.88-1.99)
Occupational exposure to GDF
No	1		1		1
Yes	1.49 (0.99-2.23)		0.93 (0.68-1.28)		1.16 (0.87-1.55)
Raised on a farm
No	1		1		1
Yes	0.99 (0.57-1.72)		0.75 (0.50-1.12)		0.94 (0.65-1.35)
Body mass index
Normal	1		1		1
Underweight	0.97 (0.40-2.34)		1.59 (0.82-3.08)		0.72 (0.39-1.30)
Overweight	1.11 (0.73-1.69)		1.12 (0.82-1.53)		0.96 (0.73-1.27)
Obese	1.79 (1.08-2.97)		2.10 (1.39-3.19)		1.09 (0.76-1.59)
Allergic sensitization
No	1		1		1
Yes	4.60 (3.15-6.71)		7.31 (5.26-10.15)		1.49 (1.12-1.97)
Number of siblings
0	1		1		1
1	1.73 (0.87-3.46)		1.21 (0.77-1.91)		1.03 (0.68-1.56)
2 or more	1.46 (0.74-2.90)		1.08 (0.69-1.69)		0.95 (0.63-1.43)
Childhood daycare
No	1		1		1
Yes	0.99 (0.66-1.48)		1.15 (0.83-1.59)		0.97 (0.73-1.30)
